# Supplementary material for: BabblePlay: An app for infants, controlled by infants, to improve early language outcomes
Source: Appl Acoust. 2020 May;162:107183. doi: 10.1016/j.apacoust.2019.107183 (PMC7043348; doi:10.1016/j.apacoust.2019.107183)
Supplement: Supplementary data 1 [file mmc1.xml]

<?xml version="1.0" encoding="UTF-8" standalone="no"?><data:data><datasets><author>helena.daffern@york.ac.uk</author><type>0</type><dataset><value>1</value><reason>The data that has been used is confidential</reason><comments/></dataset></datasets></data:data>
